# Supplementary material for: Cytotoxic Screening and Enhanced Anticancer Activity of Lippia alba and Clinopodium nepeta Essential Oils-Loaded Biocompatible Lipid Nanoparticles against Lung and Colon Cancer Cells
Source: Pharmaceutics. 2023 Jul 29;15(8):2045. doi: 10.3390/pharmaceutics15082045 (PMC10459614; doi:10.3390/pharmaceutics15082045)
Supplement: Supplementary file 1 [file pharmaceutics-15-02045-s001.zip]

Archive with 1 entries (1 files):
- pharmaceutics-2522902-supplementary.pdf
